# Supplementary material for: Del-1 Plays a Protective Role against COPD Development by Inhibiting Inflammation and Apoptosis
Source: Int J Mol Sci. 2024 Feb 6;25(4):1955. doi: 10.3390/ijms25041955 (PMC10888117; doi:10.3390/ijms25041955)
Supplement: Supplementary file 1 [file ijms-25-01955-s001.zip]

Archive with 1 entries (1 files):
- ijms-2785094-supplementary.pdf
